# Supplementary material for: A Novel Framework for the Design of Minimized Epigenetic Clocks Using the Analysis of DNA Methylation Heterogeneity
Source: Int J Mol Sci. 2025 May 23;26(11):5051. doi: 10.3390/ijms26115051 (PMC12155483; doi:10.3390/ijms26115051)
Supplement: Supplementary file 1 [file ijms-26-05051-s001.zip › Supplementary Tables.xlsx]

## Sheet: Table S1
Table S1. List of samples with information about passages used to build a cultural clock model based on HumanMethylation450 BeadChip data for Figure 1 and Figure S4.
Sample	Passage	Source
GSM1259848	4	Fernández AF et al., 2015
GSM1259849	4	Fernández AF et al., 2015
GSM1259850	5	Fernández AF et al., 2015
GSM1259851	4	Fernández AF et al., 2015
GSM1259852	4	Fernández AF et al., 2015
GSM1259853	5	Fernández AF et al., 2015
GSM1259854	5	Fernández AF et al., 2015
GSM1259855	4	Fernández AF et al., 2015
GSM1259856	5	Fernández AF et al., 2015
GSM1259857	4	Fernández AF et al., 2015
GSM1259858	4	Fernández AF et al., 2015
GSM1259859	6	Fernández AF et al., 2015
GSM1259860	4	Fernández AF et al., 2015
GSM1259861	6	Fernández AF et al., 2015
GSM1259862	8	Fernández AF et al., 2015
GSM1259863	6	Fernández AF et al., 2015
GSM1259864	6	Fernández AF et al., 2015
GSM1259865	6	Fernández AF et al., 2015
GSM1259866	7	Fernández AF et al., 2015
GSM1259867	6	Fernández AF et al., 2015
GSM1512025	4	Fernández AF et al., 2015
GSM1512026	5	Fernández AF et al., 2015
GSM1512027	5	Fernández AF et al., 2015
GSM1512028	7	Fernández AF et al., 2015
GSM1512029	6	Fernández AF et al., 2015
GSM1512030	6	Fernández AF et al., 2015
GSM1512031	7	Fernández AF et al., 2015
GSM1512032	6	Fernández AF et al., 2015
GSM1512033	4	Fernández AF et al., 2015
GSM1512034	4	Fernández AF et al., 2015
GSM1512035	4	Fernández AF et al., 2015
GSM1512036	4	Fernández AF et al., 2015
GSM1512037	4	Fernández AF et al., 2015
GSM1512038	4	Fernández AF et al., 2015
GSM853409	2	Shao K et al., 2013
GSM853410	2	Shao K et al., 2013
GSM853411	2	Shao K et al., 2013
GSM853412	2	Shao K et al., 2013
GSM853413	3	Shao K et al., 2013
GSM909610	7	Shao K et al., 2013
GSM909611	3	Shao K et al., 2013
GSM909612	12	Shao K et al., 2013
GSM909613	3	Shao K et al., 2013
GSM909614	16	Shao K et al., 2013
GSM909615	3	Shao K et al., 2013
GSM909616	14	Shao K et al., 2013
GSM909617	3	Shao K et al., 2013
GSM909618	14	Shao K et al., 2013

## Sheet: Table S2
Table S2. List of CpG sites used to build predictive model based on HumanMethylation450 BeadChip dataset.
Cluster CG	Associated gene	GO term
cg10397819	ENSG00000297577	-
cg06695264	-	-
cg13588403	DPF3	chromatin remodeling, regulation of transcription by RNA polymerase II
cg08894532	MYO1F	endocytosis, actin filament organization
cg12740910	ENSG00000294222	-
cg24361761	GPR158	positive regulation of neurotransmitter secretion
cg05224126	MEG9	lncRNA
cg04843968	KCND3	action potential, potassium ion transport
cg04091816	PDK2	glucose metabolic process, regulation of gluconeogenesis
cg17349760	-	-
cg00922857	ST6GALNAC5	ganglioside biosynthetic process, protein glycosylation
cg02888166	MEG3	chromatin organization, negative regulation of cell growth
cg11035304	-	-
cg17756398	ABCG2	lipid transport, organic anion transport
cg17639111	SEM1	double-strand break repair via homologous recombination
cg18117669	TCF12	regulation of transcription by RNA polymerase II
cg00759807	ANKRD11	anatomical structure morphogenesis
cg03994904	SOX9-AS1	lncRNA
cg06372850	-	-
cg24155294	-	-
cg15467503	TACC3	microtubule cytoskeleton organization
cg27150476	LETM1	calcium ion transport, mitochondrial calcium ion transmembrane transport
cg03599891	GPATCH8	DNA replication, recombination, and repair
cg24179288	POLR1HASP	pseudogene
cg19811934	SLC24A4	monoatomic ion transport, intracellular calcium ion homeostasis
cg00352106	MACF1	regulation of epithelial cell migration
cg17127015	ADPGK	glucose metabolic process, glycolytic process
cg07174182	FAF1	apoptotic process, cytoplasmic sequestering of NF-kappaB

## Sheet: Table S3
Table S3. List of samples analyzed by targeted BS-seq with information on cell source, covered loci, and sequencing depth. It is indicated which samples were used to select CpGs that significantly correlated with passage.
Sample	Source	Passage	Read coverage	Covered regions	Used for CpG selection
MSC_1	65+ years donor bmMSC, line 1	P4	151466	ALOX12, DOK6, LTC4S, FPGT-TNNI3K, ASPA, EDARADD, ELOVL2, FHL2, PDE4C, PENK	1
MSC_2	65+ years donor bmMSC, line 2	P5	160509		1
MSC_3	65+ years donor bmMSC, line 3	P6	157620		1
MSC_4	20-25 years donor bmMSC, line 1	P5	156533		1
MSC_5	20-25 years donor bmMSC, line 2	P5	157939		1
MSC_6	20-25 years donor bmMSC, line 3	P5	175299		1
MSC_7	ucMSC, line 1	P2	147079		1
MSC_8	ucMSC, line 1	P5	170927		1
MSC_9	ucMSC, line 1	P9	134915		1
MSC_10	ucMSC, line 1	P15	149554	ALOX12, ELOVL2, FHL2, PDE4C	1
MSC_11	ucMSC, line 2	P4	117831		1
MSC_12	ucMSC, line 2	P9	127030		1
MSC_13	ucMSC, line 2	P15	82475		1
MSC_14	ucMSC, line 2	P19	114955		1
MSC_15	ucMSC, line 2	P21	110968		1
MSC_16	ucMSC, line 1	P7	210386		0
MSC_17	ucMSC, line 1	P7	87677		0
MSC_18	ucMSC, line 1	P7	89205		0
MSC_19	ucMSC, line 1	P11	22156		0
MSC_20	ucMSC, line 1	P16	69379		0
MSC_21	ucMSC, line 1	P10	71908		0
MSC_22	ucMSC, line 1	P15	49402		0
MSC_23	ucMSC, line 1	P12	102716		0
MSC_24	ucMSC, line 1	P12	108833		0
MSC_25	ucMSC, line 1	P12	228687		0
MSC_26	ucMSC, line 1	P12	117457		0
MSC_27	ucMSC, line 1	P16	37300		0
MSC_28	ucMSC, line 1	P16	39396		0
MSC_29	ucMSC, line 2	P6	81853		0
MSC_30	ucMSC, line 2	P6	77799		0
MSC_31	ucMSC, line 2	P6	35585		0
MSC_32	ucMSC, line 2	P11	110109		0
MSC_33	ucMSC, line 2	P11	141123		0
MSC_34	ucMSC, line 2	P11	132075		0
MSC_35	ucMSC, line 2	P11	118412		0
MSC_36	ucMSC, line 2	P11	63040		0
MSC_37	ucMSC, line 2	P10	150596		0
MSC_38	ucMSC, line 2	P14	184696		0
MSC_39	ucMSC, line 2	P9	103891		0
MSC_40	ucMSC, line 2	P14	67796		0
MSC_41	ucMSC, line 2	P14	69011		0
MSC_42	ucMSC, line 2	P14	131781		0
MSC_43	ucMSC, line 2	P18	28501		0
MSC_44	ucMSC, line 2	P18	29719		0

## Sheet: Table S4
Table S4. List of genomic regions, selected for targeted BS-seq, and associated genes.
Gene	Gene coordinate (hg38)	Target coordinate
ALOX12	chr17:6996049-7010754	chr17:6995902-6996040
ASPA	chr17:3475997-3503405	chr17:3476147-3476295
DOK6	chr18:69400888-69849087	chr18:69472110-69472397
EDARADD	chr1:236394286-236484930	chr1:236394341-236394489
ELOVL	chr6:10980759-11044305	chr6:11044604-11044744
FHL2	chr2:105360826-105399051	chr2:105399255-105399413
FPGT-TNNI3K	chr1:74198242-74544427	chr1:74367005-74367305
LTC4S	chr5:179793986-179796647	chr5:179793410-179793721
PDE4C	chr19:18207965-18226438	chr19:18233007-18233160
PENK	chr8:56440957-56446641	chr8:56445671-56445830 chr8:56447973-65448102

## Sheet: Table S5
Table S5. Total set of passage- and age-correlated CpG sites.
Coordinate	Pearson (passage)	Pearson p-value-adj (passage)	Pearson (age)	Pearson p-value-adj (age)	Correlation
chr19:18233011	-0.1764495043686395	0.735550367710295	-0.26702592742471415	0.6629508989925418	-
chr19:18233021	0.6540477417436064	0.10840047984191388	0.12038015212161568	0.9439450314578024	-
chr19:18233023	0.2392557325389644	0.6297036425435582	0.0294551145424036	0.9792259595757928	-
chr19:18233031	0.44689928882023955	0.3333944024426323	0.7150849469098964	0.023940243324573274	chronological age
chr19:18233033	0.6495045628981814	0.10936727547746372	0.5947942200271844	0.11882553849018714	-
chr19:18233043	0.47872136272809307	0.29590154259418966	0.04041340677260441	0.9792259595757928	-
chr19:18233049	0.9374786513471973	0.000946036441808025	-0.1931974045569672	0.774109645980142	cultural age
chr19:18233059	0.8189532754667173	0.015401647830403799	-0.29115463915943485	0.6408625538677883	cultural age
chr19:18233071	0.8605643417615904	0.007250942383156641	-0.3098701337017453	0.6408625538677883	cultural age
chr19:18233080	0.16466236319361716	0.7406016789697921	0.32981494362246233	0.5998494432877014	-
chr19:18233092	0.23126193526934222	0.6338909391435378	-0.1413689003859336	0.9004043957606681	-
chr19:18233106	0.2590863921292979	0.6260417289301574	-0.00985924528934616	0.9792259595757928	-
chr19:18233128	0.3494936721153098	0.4650834257321094	0.6294171773013366	0.08947446681533505	-
chr19:18233132	0.5033032051425679	0.2711523780577276	0.23078791377994157	0.6798722683879126	-
chr19:18233134	0.5165708028507631	0.2574666466941557	0.542209190396021	0.18395295800446287	-
chr19:18233140	0.3915555977945614	0.396455365040047	0.2591289421320071	0.6629508989925418	-
chr17:6995924	0.9469000078293865	0.000678822710196329	0.16277298187234968	0.8432627094139423	cultural age
chr17:6995933	0.9461544139842215	0.000678822710196329	0.031228549792096452	0.9792259595757928	cultural age
chr17:6995942	0.9106337104544395	0.0021437506301694546	-0.10420230156766867	0.9606071428254452	cultural age
chr17:6995965	0.9015764468695937	0.0026279479998174786	0.0728515226134908	0.9606071428254452	cultural age
chr17:6995979	0.9124407419526541	0.0021437506301694546	-0.018187981577609008	0.9792259595757928	cultural age
chr17:6995992	0.9113182956775432	0.0021437506301694546	0.057963623615066934	0.9606071428254452	cultural age
chr17:6996001	0.8807559921967323	0.004467199542445504	0.07082200615297077	0.9606071428254452	cultural age
chr17:6996007	0.9401256106786291	0.000889372564915646	0.0587093643042699	0.9606071428254452	cultural age
chr17:6996014	0.9272163521445609	0.0013662801286483202	-0.23101676801354792	0.6798722683879126	cultural age
chr2:105399257	0.2487124615169763	0.6297036425435582	-0.009379721271593283	0.9792259595757928	-
chr2:105399282	0.9177002960844218	0.001941867444282194	0.2061414462353242	0.7476743008245901	cultural age
chr2:105399288	0.9344896478429161	0.0010252734728455877	0.37519512743514105	0.4971891927407136	cultural age
chr2:105399291	0.954652923483587	0.0005360541419236214	0.2873417254105265	0.6408625538677883	cultural age
chr2:105399297	0.9862503534027126	5.941400029309911e-05	0.23197548899189185	0.6798722683879126	cultural age
chr2:105399300	0.9764470335646132	0.00012904455750045827	0.44962643874745595	0.333951533444445	cultural age
chr2:105399310	0.9697172012036557	0.0002317171288663819	0.18496169627711534	0.7835282572984293	cultural age
chr2:105399314	0.9782584975129687	0.00012904455750045827	0.05395797361920451	0.9606071428254452	cultural age
chr2:105399316	0.9590278304538769	0.0004403728053285436	-0.08468080368588754	0.9606071428254452	cultural age
chr2:105399323	0.949003786100064	0.000678822710196329	-0.29556012168792223	0.6408625538677883	cultural age
chr2:105399327	0.9617471819647094	0.0004166554893391936	-0.2751668794551069	0.6629508989925418	cultural age
chr2:105399340	0.6372215068423163	0.11454664351351716	-0.3704954398348391	0.4971891927407136	-
chr2:105399360	0.03083179617235564	0.9531251342125194	0.23124416990136296	0.6798722683879126	-
chr2:105399363	0.39757243059140995	0.39451703840435715	0.11755778397880837	0.9439450314578024	-
chr2:105399388	0.16106867977076092	0.7406016789697921	-0.07916148639428455	0.9606071428254452	-
chr2:105399412	0.2442143079487229	0.6297036425435582	-0.4719072934114501	0.30292760660643875	-
chr6:11044604	0.4135543935025917	0.375199707568507	-0.3466209200755713	0.5608019946310441	-
chr6:11044608	-0.08260121245295024	0.8765052924439286	0.49686551380406563	0.25516169056975374	-
chr6:11044611	0.012839694744095978	0.9738467818497334	-0.29625259101063856	0.6408625538677883	-
chr6:11044628	0.8133376057070114	0.016431126857485302	0.8152546680005939	0.004251222457385834	both
chr6:11044631	0.5168158423205286	0.2574666466941557	0.837375847121501	0.0029455003682561493	chronological age
chr6:11044634	0.6909374890797262	0.07861272302762369	0.8397919312331203	0.0029455003682561493	chronological age
chr6:11044640	0.9007325722989132	0.0026279479998174786	0.801897437733126	0.0048493249420774485	both
chr6:11044642	0.8571308099179716	0.007552933636620003	0.58303030757683	0.12293248686797516	cultural age
chr6:11044644	0.904000565274514	0.0025919633068572697	0.7139517211852867	0.023940243324573274	both
chr6:11044647	0.8815336326527125	0.004467199542445504	0.5930190116539018	0.11882553849018714	cultural age
chr6:11044655	0.8360985186055889	0.011493262203254797	0.7525475017801335	0.014477863399819702	both
chr6:11044661	0.6425261053929434	0.11275167408026984	0.44724109454334715	0.333951533444445	-
chr6:11044683	0.09228120500497092	0.8714306425494818	-0.08296500063583404	0.9606071428254452	-
chr6:11044695	0.31405969425125946	0.5240224618125235	-0.06021984387498103	0.9606071428254452	-
chr6:11044702	0.48461111471702334	0.29389591390388864	-0.5181182491388527	0.22094719785051403	-
chr6:11044710	0.04733308080612729	0.9349176076823624	-0.42636025828541696	0.3568961130795462	-
chr6:11044726	0.731401635823183	0.051993402377806176	-0.007362003597367828	0.9792259595757928	-
chr6:11044735	0.4633905098294375	0.3135236444858632	0.2578076736916748	0.6629508989925418	-
chr6:11044741	0.41327556508023855	0.375199707568507	-0.4376175527398335	0.34271854128746443	-

## Sheet: Table S6
Table S6. Filtered set of passage-correlated CPG sites for FDRP metric.
Coordinate	Spearman	Spearman p-value	Spearman p-value-adj
chr17:6995963_R1	0.907595	7.207661e-04	0.003866
chr17:6995977_R1	0.915620	5.286877e-04	0.003866
chr17:6995990_R1	0.772159	1.475427e-02	0.032241
chr17:6995999_R1	0.991632	1.750804e-07	0.000010
chr17:6996005_R1	0.974824	8.133775e-06	0.000240
chr17:6996012_R1	0.907595	7.207661e-04	0.003866
chr19:18233019_R1	0.773137	1.454889e-02	0.032241
chr19:18233021_R1	0.756329	1.835365e-02	0.036096
chr19:18233029_R1	0.806751	8.598083e-03	0.022372
chr19:18233031_R1	0.756329	1.835365e-02	0.036096
chr19:18233041_R1	0.798348	9.892107e-03	0.024318
chr19:18233047_R1	0.764733	1.637769e-02	0.034510
chr19:18233057_R1	0.865577	2.564667e-03	0.009457
chr19:18233069_R1	0.747926	2.048192e-02	0.038982
chr19:18233078_R1	0.907595	7.207661e-04	0.003866
chr2:105399256_R1	0.823558	6.363435e-03	0.017878
chr2:105399296_R1	0.840366	4.561189e-03	0.013848
chr2:105399299_R1	0.911017	6.337678e-04	0.003866
chr2:105399309_R1	0.724576	2.723633e-02	0.048695
chr2:105399313_R1	0.848109	3.863339e-03	0.012663
chr2:105399315_R1	0.894523	1.130305e-03	0.005130
chr2:105399322_R1	0.970473	1.415085e-05	0.000278
chr17:6995922_R2	0.941210	1.531154e-04	0.001807
chr17:6995931_R2	0.890788	1.271890e-03	0.005153
chr17:6995940_R2	0.907595	7.207661e-04	0.003866
chr17:6995963_R2	0.848769	3.807429e-03	0.012663
chr6:11044603_R2	0.805914	8.721479e-03	0.022372
chr6:11044627_R2	0.902542	8.639896e-04	0.004248
chr6:11044633_R2	0.889831	1.310068e-03	0.005153
chr6:11044641_R2	0.793256	1.073676e-02	0.025339
chr6:11044643_R2	0.725745	2.686781e-02	0.048695
chr6:11044646_R2	0.838983	4.694277e-03	0.013848
chr6:11044654_R2	0.962034	3.382854e-05	0.000499

## Sheet: Table S7
Table S7. Filtered set of passage-correlated CPG sites for ME metric.
Coordinate	Spearman	Spearman p-value	Spearman p-value-adj
chr17-6995963-6995977-6995990-6995999_R1	0.932806	2.423676e-04	0.000808
chr17-6995977-6995990-6995999-6996005_R1	0.966421	2.210673e-05	0.000126
chr17-6995990-6995999-6996005-6996012_R1	0.966421	2.210673e-05	0.000126
chr19-18233029-18233031-18233041-18233047_R1	0.789944	1.131154e-02	0.021546
chr19-18233031-18233041-18233047-18233057_R1	0.974824	8.133775e-06	0.000065
chr19-18233031-18233041-18233047-18233069_R1	0.747926	2.048192e-02	0.037240
chr19-18233041-18233047-18233057-18233069_R1	0.991632	1.750804e-07	0.000004
chr19-18233047-18233057-18233069-18233078_R1	0.974824	8.133775e-06	0.000065
chr2-105399256-105399281-105399287-105399290_R1	0.840366	4.561189e-03	0.009122
chr2-105399299-105399309-105399313-105399315_R1	0.915999	5.206258e-04	0.001602
chr2-105399309-105399313-105399315-105399322_R1	0.890788	1.271890e-03	0.003392
chr2-105399313-105399315-105399322-105399326_R1	0.974824	8.133775e-06	0.000065
chr17-6995922-6995931-6995940-6995963_R2	0.991632	1.750804e-07	0.000004
chr6-11044603-11044607-11044610-11044627_R2	0.890788	1.271890e-03	0.003392
chr6-11044607-11044610-11044627-11044630_R2	0.882384	1.634681e-03	0.003633
chr6-11044610-11044627-11044630-11044633_R2	0.882384	1.634681e-03	0.003633
chr6-11044627-11044630-11044633-11044639_R2	0.882384	1.634681e-03	0.003633
chr6-11044630-11044633-11044639-11044641_R2	0.949613	8.998535e-05	0.000400
chr6-11044633-11044639-11044641-11044643_R2	0.949613	8.998535e-05	0.000400
chr6-11044639-11044641-11044643-11044646_R2	0.932806	2.423676e-04	0.000808
chr6-11044641-11044643-11044646-11044654_R2	0.932806	2.423676e-04	0.000808
chr6-11044643-11044646-11044654-11044660_R2	0.848769	3.807429e-03	0.008016

## Sheet: Table S8
Table S8. Filtered set of passage-correlated CPG sites for MHL metric.
Coordinate	Spearman	Spearman p-value	Spearman p-value-adj
chr17:6995963_R1	0.941210	1.531154e-04	0.000361
chr17:6995977_R1	0.932806	2.423676e-04	0.000550
chr17:6995990_R1	0.831962	5.411205e-03	0.007601
chr17:6995999_R1	0.974824	8.133775e-06	0.000040
chr17:6996005_R1	0.974824	8.133775e-06	0.000040
chr17:6996012_R1	0.974824	8.133775e-06	0.000040
chr19:18233019_R1	0.924402	3.630412e-04	0.000765
chr19:18233021_R1	0.974824	8.133775e-06	0.000040
chr19:18233029_R1	0.974824	8.133775e-06	0.000040
chr19:18233031_R1	0.974824	8.133775e-06	0.000040
chr19:18233041_R1	0.974824	8.133775e-06	0.000040
chr19:18233047_R1	0.974824	8.133775e-06	0.000040
chr19:18233057_R1	0.974824	8.133775e-06	0.000040
chr19:18233069_R1	0.974824	8.133775e-06	0.000040
chr19:18233078_R1	0.974824	8.133775e-06	0.000040
chr2:105399256_R1	0.949613	8.998535e-05	0.000231
chr2:105399281_R1	0.949613	8.998535e-05	0.000231
chr2:105399287_R1	0.949613	8.998535e-05	0.000231
chr2:105399290_R1	0.949613	8.998535e-05	0.000231
chr2:105399296_R1	0.949613	8.998535e-05	0.000231
chr2:105399299_R1	0.949613	8.998535e-05	0.000231
chr2:105399309_R1	0.949613	8.998535e-05	0.000231
chr2:105399313_R1	0.949613	8.998535e-05	0.000231
chr2:105399315_R1	0.949613	8.998535e-05	0.000231
chr2:105399322_R1	0.949613	8.998535e-05	0.000231
chr2:105399326_R1	0.949613	8.998535e-05	0.000231
chr6:11044701_R1	0.924402	3.630412e-04	0.000765
chr17:6995922_R2	0.941210	1.531154e-04	0.000361
chr17:6995931_R2	0.915999	5.206258e-04	0.001024
chr17:6995940_R2	0.915999	5.206258e-04	0.001024
chr17:6995963_R2	0.991632	1.750804e-07	0.000010
chr2:105399362_R2	0.764733	1.637769e-02	0.022472
chr6:11044603_R2	0.865577	2.564667e-03	0.003691
chr6:11044610_R2	0.865577	2.564667e-03	0.003691
chr6:11044627_R2	0.865577	2.564667e-03	0.003691
chr6:11044630_R2	0.865577	2.564667e-03	0.003691
chr6:11044633_R2	0.865577	2.564667e-03	0.003691
chr6:11044639_R2	0.865577	2.564667e-03	0.003691
chr6:11044641_R2	0.865577	2.564667e-03	0.003691
chr6:11044643_R2	0.865577	2.564667e-03	0.003691
chr6:11044646_R2	0.865577	2.564667e-03	0.003691
chr6:11044654_R2	0.865577	2.564667e-03	0.003691
chr6:11044660_R2	0.865577	2.564667e-03	0.003691

## Sheet: Table S9
Table S9. Filtered set of passage-correlated CPG sites for PDR metric.
Coordinate	Spearman	Spearman p-value	Spearman p-value-adj
chr17:6995990	0.966421	0.000022	0.000088
chr19:18233041	0.882384	0.001635	0.002615
chr2:105399299	0.915999	0.000521	0.001041
chr17:6995931	0.974824	0.000008	0.000065
chr6:11044633	0.924402	0.000363	0.000968

## Sheet: Table S10
Table S10. Filtered set of passage-correlated CPG sites for PM metric.
Coordinate	Spearman	Spearman p-value	Spearman p-value-adj
chr17-6995963-6995977-6995990-6995999_R1	0.932806	2.423676e-04	0.000881
chr17-6995977-6995990-6995999-6996005_R1	0.966421	2.210673e-05	0.000098
chr17-6995990-6995999-6996005-6996012_R1	0.966421	2.210673e-05	0.000098
chr19-18233029-18233031-18233041-18233047_R1	0.815155	7.423781e-03	0.014141
chr19-18233031-18233041-18233047-18233057_R1	0.974824	8.133775e-06	0.000054
chr19-18233031-18233041-18233047-18233069_R1	0.747926	2.048192e-02	0.037240
chr19-18233041-18233047-18233057-18233069_R1	0.991632	1.750804e-07	0.000002
chr19-18233047-18233057-18233069-18233078_R1	0.974824	8.133775e-06	0.000054
chr2-105399256-105399281-105399287-105399290_R1	0.840366	4.561189e-03	0.009122
chr2-105399299-105399309-105399313-105399315_R1	0.958017	4.791068e-05	0.000192
chr2-105399309-105399313-105399315-105399322_R1	0.890788	1.271890e-03	0.003392
chr2-105399313-105399315-105399322-105399326_R1	0.974824	8.133775e-06	0.000054
chr17-6995922-6995931-6995940-6995963_R2	0.991632	1.750804e-07	0.000002
chr6-11044603-11044607-11044610-11044627_R2	0.882384	1.634681e-03	0.003441
chr6-11044607-11044610-11044627-11044630_R2	0.882384	1.634681e-03	0.003441
chr6-11044610-11044627-11044630-11044633_R2	0.882384	1.634681e-03	0.003441
chr6-11044627-11044630-11044633-11044639_R2	0.907595	7.207661e-04	0.002059
chr6-11044630-11044633-11044639-11044641_R2	0.882384	1.634681e-03	0.003441
chr6-11044633-11044639-11044641-11044643_R2	0.924402	3.630412e-04	0.001210
chr6-11044639-11044641-11044643-11044646_R2	0.991632	1.750804e-07	0.000002
chr6-11044641-11044643-11044646-11044654_R2	0.966421	2.210673e-05	0.000098
chr6-11044643-11044646-11044654-11044660_R2	0.907595	7.207661e-04	0.002059

[truncated: 3 more sheets: Table S11, Table S12, Table S13]
